# Supplementary material for: Tumor evolutionary trajectories during the acquisition of invasiveness in early stage lung adenocarcinoma
Source: Nat Commun. 2020 Nov 27;11:6083. doi: 10.1038/s41467-020-19855-x (PMC7695730; doi:10.1038/s41467-020-19855-x)
Supplement: Supplementary file 3 — Supplementary Data 1 [file 41467_2020_19855_MOESM3_ESM.xlsx]

## Sheet: Sheet1
Supplementary Data 1. Clinicopathologic characteristics of the T1 stage LUAD patients of JSCH cohort.
Patient id	Tobacco	T Stage	LNM	TNM Stage	Pathology	Treatment	Chemo/Target/ Immuno-therapy	Panels
P01	Smoking	T1b	N0	Ia1	IAC	Resection	No	1021-Panel
P02	Non-smoking	T1b	N0	Ia2	IAC	Resection	No	1021-Panel
P03	Non-smoking	T1b	N0	Ia2	IAC	Resection	No	1021-Panel
P04	Non-smoking	T1b	N0	Ia2	IAC	Resection	No	1021-Panel
P05	Non-smoking	T1a	N0	Ia1	IAC	Resection	No	1021-Panel
P06	Non-smoking	T1a	N0	1a1	IAC	Resection	No	1021-Panel
P07	Smoking	T1a	N0	Ia1	IAC	Resection	No	1021-Panel
P08	Non-smoking	T1a	N0	Ib	IAC	Resection	No	1021-Panel
P09	Non-smoking	T1b	N0	Ia1	IAC	Resection	No	1021-Panel
P10	Smoking	T1a	N0	Ia1	MIA	Resection	No	1021-Panel
P11	Non-smoking	T1b	N1	IIb	IAC	Resection	No	1021-Panel
P12	Non-smoking	T1a	N0	Ib	IAC	Resection	No	1021-Panel
P13	Non-smoking	T1a	N0	Ib	IAC	Resection	No	1021-Panel
P14	Non-smoking	T1a	N0	Ia1	IAC	Resection	No	1021-Panel
P15	Non-smoking	T1a	N0	Ib	IAC	Resection	No	1021-Panel
P16	Non-smoking	T1c	N0	Ia3	IAC	Resection	No	1021-Panel
P17	Non-smoking	T1a	N0	Ib	IAC	Resection	No	1021-Panel
P18	Smoking	T1b	N0	Ib	IAC	Resection	No	1021-Panel
P19	Non-smoking	T1b	N0	Ia2	IAC	Resection	No	425-Panel
P20	Non-smoking	T1c	N0	Ib	IAC	Resection	No	425-Panel
P21	Non-smoking	T1c	N0	Ia3	IAC	Resection	No	425-Panel
P22	Non-smoking	T1c	N1	IIb	IAC	Resection	No	425-Panel
P23	Non-smoking	T1b	N0	Ia2	IAC	Resection	No	425-Panel
P24	Non-smoking	T1c	N0	Ia3	IAC	Resection	No	425-Panel
P25	Non-smoking	T1a	N0	Ia1	IAC	Resection	No	425-Panel
P26	Non-smoking	T1b	N1	IIb	IAC	Resection	No	425-Panel
P27	Smoking	T1a	N0	Ib	IAC	Resection	No	425-Panel
P28	Non-smoking	T1a	N0	Ib	IAC	Resection	No	425-Panel
P29	Non-smoking	T1b	N0	Ia2	IAC	Resection	No	425-Panel
P30	Non-smoking	T1b	N0	Ia2	IAC	Resection	No	425-Panel
P31	Non-smoking	T1b	N0	Ia2	IAC	Resection	No	425-Panel
P32	Non-smoking	T1b	N0	Ib	IAC	Resection	No	425-Panel
P33	Non-smoking	T1b	N0	Ia2	IAC	Resection	No	425-Panel
P34	Non-smoking	T1b	N0	Ia1	MIA	Resection	No	425-Panel
P35	Non-smoking	T1b	N0	Ia2	IAC	Resection	No	425-Panel
P36	Smoking	T1c	N0	Ib	IAC	Resection	No	425-Panel
P37	Non-smoking	T1b	N0	Ia1	IAC	Resection	No	425-Panel
P38	Non-smoking	T1b	N0	Ia1	IAC	Resection	No	425-Panel
P39	Non-smoking	T1a	N0	Ia1	IAC	Resection	No	425-Panel
P40	Non-smoking	T1b	N0	Ia1	IAC	Resection	No	425-Panel
P41	Non-smoking	T1c	N0	Ia3	IAC	Resection	No	425-Panel
P42	Non-smoking	T1b	N0	Ia2	IAC	Resection	No	425-Panel
P43	Non-smoking	T1c	N0	Ia3	IAC	Resection	No	425-Panel
P44	Non-smoking	T1a	N0	Ia1	IAC	Resection	No	425-Panel
P45	Non-smoking	T1a	N0	Ia1	IAC	Resection	No	425-Panel
P46	Smoking	T1a	N0	Ia1	IAC	Resection	No	425-Panel
P47	Non-smoking	T1b	N0	Ia2	IAC	Resection	No	425-Panel
P48	Non-smoking	T1c	N0	Ia3	IAC	Resection	No	425-Panel
P49	Non-smoking	T1b	N0	Ia2	IAC	Resection	No	425-Panel
P50	Non-smoking	T1c	N0	Ia3	IAC	Resection	No	425-Panel
P51	Non-smoking	T1b	N0	Ia2	IAC	Resection	No	425-Panel
P52	Non-smoking	T1b	N0	Ia2	IAC	Resection	No	425-Panel
P53	Non-smoking	T1b	N0	Ia2	IAC	Resection	No	425-Panel
