# Supplementary material for: Tumor evolutionary trajectories during the acquisition of invasiveness in early stage lung adenocarcinoma
Source: Nat Commun. 2020 Nov 27;11:6083. doi: 10.1038/s41467-020-19855-x (PMC7695730; doi:10.1038/s41467-020-19855-x)
Supplement: Supplementary file 4 — Supplementary Data 2 [file 41467_2020_19855_MOESM4_ESM.xlsx]

## Sheet: Sheet1
Supplementary Data 2: The list of included samples with gene-panel sequencing.
Panels	Sample id	Sample type
1021-Panel	P01	cfDNA-Post operation
1021-Panel	P01	cfDNA-Prior operation
1021-Panel	P01-1	Whole MPN
1021-Panel	P01-2	Whole MPN
1021-Panel	P02	cfDNA-Prior operation
1021-Panel	P02	cfDNA-Post operation
1021-Panel	P02	Whole MPN
1021-Panel	P03	cfDNA-Prior operation
1021-Panel	P03	cfDNA-Post operation
1021-Panel	P03	Whole MPN
1021-Panel	P04	cfDNA-Prior operation
1021-Panel	P04	cfDNA-Post operation
1021-Panel	P04	Micro-dissected pre-invasive component of MPN
1021-Panel	P04	Micro-dissected invasive component of MPN
1021-Panel	P05	cfDNA-Prior operation
1021-Panel	P05	Micro-dissected invasive component of MPN
1021-Panel	P05	Micro-dissected pre-invasive component of MPN
1021-Panel	P06	cfDNA-Prior operation
1021-Panel	P06	cfDNA-Post operation
1021-Panel	P06-1	Whole MPN
1021-Panel	P06-2	Whole MPN
1021-Panel	P07	cfDNA-Prior operation
1021-Panel	P07	cfDNA-Post operation
1021-Panel	P07	Micro-dissected invasive component of MPN
1021-Panel	P07	Micro-dissected pre-invasive component of MPN
1021-Panel	P08	cfDNA-Prior operation
1021-Panel	P08	cfDNA-Post operation
1021-Panel	P08	Micro-dissected pre-invasive component of MPN
1021-Panel	P08	Micro-dissected invasive component of MPN
1021-Panel	P09	Micro-dissected invasive component of MPN
1021-Panel	P09	Micro-dissected pre-invasive component of MPN
1021-Panel	P09	cfDNA-Prior operation
1021-Panel	P09	cfDNA-Post operation
1021-Panel	P10	cfDNA-Prior operation
1021-Panel	P10	cfDNA-Post operation
1021-Panel	P10	Micro-dissected invasive component of MPN
1021-Panel	P10	Micro-dissected pre-invasive component of MPN
1021-Panel	P11	cfDNA-Prior operation
1021-Panel	P11	cfDNA-Post operation
1021-Panel	P11-1	Micro-dissected invasive component of MPN
1021-Panel	P11-2	Metastatic lynph node
1021-Panel	P11-3	Metastatic lynph node
1021-Panel	P11-4	Metastatic lynph node
1021-Panel	P11-5	Metastatic lynph node
1021-Panel	P12	cfDNA-Prior operation
1021-Panel	P12	cfDNA-Post operation
1021-Panel	P12	Micro-dissected pre-invasive component of MPN
1021-Panel	P13	cfDNA-Prior operation
1021-Panel	P13	cfDNA-Post operation
1021-Panel	P13-1	Micro-dissected invasive component of MPN
1021-Panel	P13-1	Micro-dissected pre-invasive component of MPN
1021-Panel	P13-2	Micro-dissected pre-invasive component of MPN
1021-Panel	P13-2	Micro-dissected invasive component of MPN
1021-Panel	P14	cfDNA-Prior operation
1021-Panel	P14	cfDNA-Post operation
1021-Panel	P14	Micro-dissected invasive component of MPN
1021-Panel	P14	Micro-dissected pre-invasive component of MPN
1021-Panel	P15	cfDNA-Prior operation
1021-Panel	P15	cfDNA-Post operation
1021-Panel	P15-1	Micro-dissected invasive component of MPN
1021-Panel	P15-2	Micro-dissected pre-invasive component of MPN
1021-Panel	P15-2	Micro-dissected invasive component of MPN
1021-Panel	P16	cfDNA-Prior operation
1021-Panel	P16	cfDNA-Post operation
1021-Panel	P16-1	Micro-dissected pre-invasive component of MPN
1021-Panel	P16-1	Micro-dissected invasive component of MPN
1021-Panel	P16-2	Micro-dissected pre-invasive component of MPN
1021-Panel	P17	cfDNA-Prior operation
1021-Panel	P17	cfDNA-Post operation
1021-Panel	P17-1	Micro-dissected invasive component of MPN
1021-Panel	P17-1	Micro-dissected pre-invasive component of MPN
1021-Panel	P17-2	Micro-dissected pre-invasive component of MPN
1021-Panel	P17-3	Micro-dissected invasive component of MPN
1021-Panel	P17-4	Micro-dissected pre-invasive component of MPN
1021-Panel	P17-5	Micro-dissected pre-invasive component of MPN
1021-Panel	P17-6	Micro-dissected invasive component of MPN
1021-Panel	P18	cfDNA-Prior operation
1021-Panel	P18	cfDNA-Post operation
1021-Panel	P18	Micro-dissected invasive component of MPN
1021-Panel	P18	Micro-dissected pre-invasive component of MPN
425-Panel	P19	Micro-dissected invasive component of MPN
425-Panel	P19	Micro-dissected pre-invasive component of MPN
425-Panel	P19	cfDNA-Prior operation
425-Panel	P19	cfDNA-Post operation
425-Panel	P20	Micro-dissected pre-invasive component of MPN
425-Panel	P20	Micro-dissected invasive component of MPN
425-Panel	P20	cfDNA-Prior operation
425-Panel	P20	cfDNA-Post operation
425-Panel	P21	Micro-dissected invasive component of MPN
425-Panel	P21	Micro-dissected pre-invasive component of MPN
425-Panel	P21	cfDNA-Prior operation
425-Panel	P21	cfDNA-Post operation
425-Panel	P22	Micro-dissected invasive component of MPN
425-Panel	P22	Micro-dissected pre-invasive component of MPN
425-Panel	P22	cfDNA-Prior operation
425-Panel	P22	cfDNA-Post operation
425-Panel	P23	Micro-dissected invasive component of MPN
425-Panel	P23	Micro-dissected pre-invasive component of MPN
425-Panel	P23	cfDNA-Prior operation
425-Panel	P23	cfDNA-Post operation
425-Panel	P24	Micro-dissected invasive component of MPN
425-Panel	P24	Micro-dissected pre-invasive component of MPN
425-Panel	P24	cfDNA-Prior operation
425-Panel	P24	cfDNA-Post operation
425-Panel	P25	Micro-dissected invasive component of MPN
425-Panel	P25	Micro-dissected pre-invasive component of MPN
425-Panel	P25	cfDNA-Prior operation
425-Panel	P25	cfDNA-Post operation
425-Panel	P26-1	Micro-dissected invasive component of MPN
425-Panel	P26-1	Micro-dissected pre-invasive component of MPN
425-Panel	P26-2	Metastatic lynph node
425-Panel	P26	cfDNA-Prior operation
425-Panel	P26	cfDNA-Post operation
425-Panel	P27	Micro-dissected invasive component of MPN
425-Panel	P27	Micro-dissected pre-invasive component of MPN
425-Panel	P27	cfDNA-Prior operation
425-Panel	P27	cfDNA-Prior operation
425-Panel	P28-1	Micro-dissected invasive component of MPN
425-Panel	P28-1	Micro-dissected pre-invasive component of MPN
425-Panel	P28-2	Whole MPN
425-Panel	P28	cfDNA-Prior operation
425-Panel	P28	cfDNA-Post operation
425-Panel	P29	Micro-dissected invasive component of MPN
425-Panel	P29	Micro-dissected pre-invasive component of MPN
425-Panel	P29	cfDNA-Prior operation
425-Panel	P29	cfDNA-Post operation
425-Panel	P30	Micro-dissected pre-invasive component of MPN
425-Panel	P30	Micro-dissected invasive component of MPN
425-Panel	P30	cfDNA-Prior operation
425-Panel	P30	cfDNA-Post operation
425-Panel	P31	Micro-dissected invasive component of MPN
425-Panel	P31	Micro-dissected pre-invasive component of MPN
425-Panel	P31	cfDNA-Prior operation
425-Panel	P31	cfDNA-Post operation
425-Panel	P32-1	Micro-dissected invasive component of MPN
425-Panel	P32-1	Micro-dissected pre-invasive component of MPN
425-Panel	P32-2	Micro-dissected invasive component of MPN
425-Panel	P32-2	Micro-dissected pre-invasive component of MPN
425-Panel	P32	cfDNA-Prior operation
425-Panel	P32	cfDNA-Post operation
425-Panel	P33-1	Micro-dissected invasive component of MPN
425-Panel	P33-1	Micro-dissected pre-invasive component of MPN
425-Panel	P33-2	Micro-dissected invasive component of MPN
425-Panel	P33-2	Micro-dissected pre-invasive component of MPN
425-Panel	P33	cfDNA-Prior operation
425-Panel	P33	cfDNA-Post operation
425-Panel	P34	Micro-dissected invasive component of MPN
425-Panel	P34	Micro-dissected pre-invasive component of MPN
425-Panel	P34	cfDNA-Prior operation
425-Panel	P34	cfDNA-Post operation
425-Panel	P35	Micro-dissected invasive component of MPN
425-Panel	P35	Micro-dissected pre-invasive component of MPN
425-Panel	P35	cfDNA-Prior operation
425-Panel	P35	cfDNA-Post operation
425-Panel	P36	Micro-dissected invasive component of MPN
425-Panel	P36	Micro-dissected pre-invasive component of MPN
425-Panel	P36	cfDNA-Prior operation
425-Panel	P36	cfDNA-Post operation
425-Panel	P37-1	Micro-dissected invasive component of MPN
425-Panel	P37-1	Micro-dissected pre-invasive component of MPN
425-Panel	P37-2	Whole MPN
425-Panel	P37	cfDNA-Prior operation
425-Panel	P37	cfDNA-Post operation
425-Panel	P38	Micro-dissected invasive component of MPN
425-Panel	P38	Micro-dissected pre-invasive component of MPN
425-Panel	P38	cfDNA-Prior operation
425-Panel	P38	cfDNA-Post operation
425-Panel	P39-1	Micro-dissected pre-invasive component of MPN
425-Panel	P39-1	Micro-dissected invasive component of MPN
425-Panel	P39-2	Micro-dissected pre-invasive component of MPN
425-Panel	P39-2	Micro-dissected invasive component of MPN
425-Panel	P39	cfDNA-Prior operation
425-Panel	P39	cfDNA-Post operation
425-Panel	P40-1	Micro-dissected invasive component of MPN
425-Panel	P40-1	Micro-dissected pre-invasive component of MPN
425-Panel	P40-2	Micro-dissected invasive component of MPN
425-Panel	P40-2	Micro-dissected pre-invasive component of MPN
425-Panel	P40	cfDNA-Prior operation
425-Panel	P40	cfDNA-Post operation
425-Panel	P41	Micro-dissected invasive component of MPN
425-Panel	P41	Micro-dissected pre-invasive component of MPN
425-Panel	P42	Micro-dissected pre-invasive component of MPN
425-Panel	P42	Micro-dissected invasive component of MPN
425-Panel	P43	Micro-dissected invasive component of MPN
425-Panel	P43	Micro-dissected pre-invasive component of MPN
425-Panel	P44	Micro-dissected pre-invasive component of MPN
425-Panel	P44	Micro-dissected invasive component of MPN
425-Panel	P45	Micro-dissected invasive component of MPN
425-Panel	P45	Micro-dissected pre-invasive component of MPN
425-Panel	P46	Micro-dissected invasive component of MPN
425-Panel	P46	Micro-dissected pre-invasive component of MPN
425-Panel	P47	Micro-dissected invasive component of MPN
425-Panel	P47	Micro-dissected pre-invasive component of MPN
425-Panel	P48	Micro-dissected invasive component of MPN
425-Panel	P48	Micro-dissected pre-invasive component of MPN
425-Panel	P49	Micro-dissected pre-invasive component of MPN
425-Panel	P49	Micro-dissected invasive component of MPN
425-Panel	P50	Micro-dissected pre-invasive component of MPN
425-Panel	P50	Micro-dissected invasive component of MPN
425-Panel	P51	Micro-dissected invasive component of MPN
425-Panel	P51	Micro-dissected pre-invasive component of MPN
425-Panel	P52	Micro-dissected pre-invasive component of MPN
425-Panel	P52	Micro-dissected invasive component of MPN
425-Panel	P53	Micro-dissected invasive component of MPN
425-Panel	P53	Micro-dissected pre-invasive component of MPN
