# Supplementary material for: Tumor evolutionary trajectories during the acquisition of invasiveness in early stage lung adenocarcinoma
Source: Nat Commun. 2020 Nov 27;11:6083. doi: 10.1038/s41467-020-19855-x (PMC7695730; doi:10.1038/s41467-020-19855-x)
Supplement: Supplementary file 6 — Supplementary Data 4 [file 41467_2020_19855_MOESM6_ESM.xlsx]

## Sheet: Sheet1
Supplementary Data 4: Phylogenetic results of somatic variants using Treeomics inference
GeneSymbol	MutType	Driver	CGC	BISharingStatus	Phylogeny	BranchName	Pvalue_I	Pvalue_P	Pid
TMEM247	Missense	FALSE		Trunk	Trunk	I__P	1	1	P13-1
TMEM247	Missense	FALSE		Trunk	Trunk	I__P	1	1	P13-1
NCOR2	Inframe	FALSE		Trunk	Trunk	I__P	0.99955	1	P13-1
EGFR	Missense	TRUE	TRUE	Private	Private	I	1	1.43112e-12	P13-1
RPL22	Frameshift	TRUE	TRUE	Private	Private	I	0.869903	1.43112e-12	P13-1
BRAF	Inframe	TRUE	TRUE	Private	PTPrivate	P	7.38337e-11	1	P13-1
ERG	Missense	FALSE		Private	PTPrivate	P	7.38337e-11	0.906847	P13-1
VEZF1	Silent	FALSE		Private	PTPrivate	P	7.38337e-11	0.999995	P13-1
NCOR2	Inframe	FALSE		Trunk	Trunk	I__P	0.999968	0.999917	P13-2
VEZF1	Silent	FALSE		Trunk	Trunk	I__P	1	1	P13-2
EGFR	Inframe	TRUE	TRUE	Private	Private	I	1	2.11298e-11	P13-2
STAT1	Missense	FALSE		Private	Private	I	1	2.11298e-11	P13-2
KDM6A	Missense	TRUE	TRUE	Private	Private	I	0.600693	2.11298e-11	P13-2
NOTCH3	Frameshift	FALSE		Private	Private	I	1	2.11298e-11	P13-2
PKD1L2	Missense	FALSE		Private	PTPrivate	P	2.99713e-09	0.523196	P13-2
RET	Splice	TRUE	TRUE	Private	PTPrivate	P	2.99713e-09	0.897858	P13-2
ERBB2	Inframe	TRUE	TRUE	Private	PTPrivate	P	2.99713e-09	1	P13-2
TMEM247	Missense	FALSE		Private	PTPrivate	P	2.99713e-09	1	P13-2
TMEM247	Missense	FALSE		Private	PTPrivate	P	2.99713e-09	1	P13-2
KRTAP5-5	Inframe	FALSE		Trunk	Trunk	I__P	0.940123	0.995591	P15-2
CSF1R	Splice	FALSE		Private	Private	I	1	2.27105e-07	P15-2
AR	Largefragment	TRUE	TRUE	Private	PTPrivate	P	0	1	P15-2
SYNJ2	Frameshift	FALSE		Private	PTPrivate	P	0	0.993662	P15-2
VEZF1	Inframe	FALSE		Private	PTPrivate	P	0	1	P15-2
KRTAP5-5	Silent	FALSE		Private	PTPrivate	P	0	0.639137	P15-2
KRTAP5-5	Silent	FALSE		Private	PTPrivate	P	0	0.984737	P15-2
KRTAP5-5	Silent	FALSE		Private	PTPrivate	P	0.00218082	0.965919	P15-2
OR4C6	Missense	FALSE		Private	PTPrivate	P	0	0.949766	P15-2
DICER1	Missense	TRUE	TRUE	Private	Private	I	1	6.86711e-07	P33-1
EGFR	Missense	TRUE	TRUE	Private	Private	I	1	6.86711e-07	P33-1
EGFR	Missense	TRUE	TRUE	Private	Private	I	0.917273	6.86711e-07	P33-1
KMT2A	Missense	TRUE	TRUE	Private	Private	I	0.536137	6.86711e-07	P33-1
TP53	Frameshift	TRUE	TRUE	Private	PTPrivate	P	2.60082e-07	1	P33-1
EGFR	Missense	TRUE	TRUE	Private	PTPrivate	P	2.60082e-07	1	P33-1
MPL	Silent	FALSE		Private	PTPrivate	P	2.60082e-07	1	P33-1
PTK2	Silent	FALSE		Private	PTPrivate	P	2.60082e-07	1	P33-1
RB1	Missense	TRUE	TRUE	Private	PTPrivate	P	2.60082e-07	1	P33-1
DICER1	Missense	TRUE	TRUE	Private	Private	I	1	8.64584e-08	P33-2
EGFR	Missense	TRUE	TRUE	Private	Private	I	1	8.64584e-08	P33-2
NPM1	Missense	TRUE	TRUE	Private	Private	I	0.896258	8.64584e-08	P33-2
PBRM1	Nonsense	TRUE	TRUE	Private	Private	I	1	8.64584e-08	P33-2
TP53	Frameshift	TRUE	TRUE	Private	PTPrivate	P	6.62907e-08	1	P33-2
EGFR	Missense	TRUE	TRUE	Private	PTPrivate	P	6.62907e-08	1	P33-2
HGF	Silent	TRUE	FALSE	Private	PTPrivate	P	6.62907e-08	1	P33-2
NOTCH2	Missense	TRUE	TRUE	Private	PTPrivate	P	6.62907e-08	0.503649	P33-2
RB1	Missense	TRUE	TRUE	Private	PTPrivate	P	6.62907e-08	1	P33-2
KRTAP5-5	Silent	FALSE		Trunk	Trunk	I__P	1	1	P05
ERBB2	Inframe	TRUE	TRUE	Trunk	Trunk	I__P	0.999695	1	P05
HLA-DRB1	Silent	FALSE		Trunk	Trunk	I__P	1	1	P05
ABL2	Missense	FALSE		Private	Private	I	0.999993	0.337096	P05
CDKN2A	Largefragment	TRUE	TRUE	Private	Private	I	1	0.185762	P05
GNA11	Missense	TRUE	TRUE	Private	Private	I	1	0.350333	P05
KRTAP5-5	Silent	FALSE		Private	PTPrivate	P	0	0.715203	P05
GNAS	Amplification	TRUE	TRUE	Private	PTPrivate	P	0.000584152	1	P05
EGFR	Inframe	TRUE	TRUE	Trunk	Trunk	I__P	1	1	P07
PTCH1	Silent	TRUE	TRUE	Trunk	Trunk	I__P	1	1	P07
RPL22	Frameshift	TRUE	TRUE	Trunk	Trunk	I__P	0.684735	0.502364	P07
TMEM247	Missense	FALSE		Trunk	Trunk	I__P	1	1	P07
VEZF1	Silent	FALSE		Trunk	Trunk	I__P	1	1	P07
NCOR2	Silent	FALSE		Private	Private	I	1	4.22369e-12	P07
BTK	Missense	FALSE		Private	Private	I	0.942977	4.22369e-12	P07
NCOR2	Silent	FALSE		Private	Private	I	1	4.22369e-12	P07
ATXN2	Silent	FALSE		Private	PTPrivate	P	3.52046e-09	0.999775	P07
PKD1L2	Missense	FALSE		Private	PTPrivate	P	3.52046e-09	0.990316	P07
JAK1	Missense	TRUE	TRUE	Private	PTPrivate	P	3.52046e-09	1	P07
EGFR	Missense	TRUE	TRUE	Trunk	Trunk	I__P	1	1	P08
TBP	Silent	FALSE		Private	Private	I	1	0	P08
TBP	Silent	FALSE		Private	Private	I	1	0	P08
TSC2	Amplification	TRUE	TRUE	Private	Private	I	1	1.6566e-06	P08
MET	Missense	TRUE	TRUE	Private	PTPrivate	P	0.027379	0.981241	P08
BRAF	Inframe	TRUE	TRUE	Trunk	Trunk	I__P	1	1	P14
KRTAP5-5	Inframe	FALSE		Trunk	Trunk	I__P	1	1	P14
VEZF1	Silent	FALSE		Private	Private	I	0.999943	0	P14
GNA11	Amplification	TRUE	TRUE	Private	PTPrivate	P	0.00071782	1	P14
MAP2K2	Amplification	FALSE		Private	PTPrivate	P	0.00071782	1	P14
RARA	Amplification	TRUE	TRUE	Private	PTPrivate	P	0.000207248	1	P14
TBP	Silent	FALSE		Private	PTPrivate	P	1.91494e-12	1	P14
TBP	Silent	FALSE		Private	PTPrivate	P	1.91494e-12	1	P14
VEZF1	Silent	FALSE		Private	PTPrivate	P	1.91494e-12	1	P14
ABL2	Missense	FALSE		Trunk	Trunk	I__P	1	1	P16-1
BTNL3	Silent	FALSE		Trunk	Trunk	I__P	1	1	P16-1
EGFR	Missense	TRUE	TRUE	Trunk	Trunk	I__P	1	1	P16-1
PIK3CA	Missense	TRUE	TRUE	Trunk	Trunk	I__P	0.99725	1	P16-1
THBS2	Splice	FALSE		Private	Private	I	0.685471	7.25575e-07	P16-1
EGFR	Missense	TRUE	TRUE	Private	Private	I	0.889724	7.25575e-07	P16-1
MAPK3	Missense	FALSE		Private	Private	I	0.996373	7.25575e-07	P16-1
ABL2	Missense	FALSE		Private	PTPrivate	P	3.41572e-08	0.516548	P16-1
TRPC5	Missense	FALSE		Private	PTPrivate	P	3.41572e-08	0.999999	P16-1
KRTAP5-5	Missense	FALSE		Private	PTPrivate	P	3.41572e-08	1	P16-1
NCOR2	Inframe	FALSE		Trunk	Trunk	I__P	0.9878	0.99961	P17-1
PIK3CA	Missense	TRUE	TRUE	Trunk	Trunk	I__P	1	1	P17-1
FGFR4	Missense	FALSE		Private	Private	I	0.988338	1.84216e-06	P17-1
TP53	Missense	TRUE	TRUE	Private	Private	I	1	1.84216e-06	P17-1
CSF1R	Missense	FALSE		Private	PTPrivate	P	1.51078e-08	0.931791	P17-1
GAB2	Frameshift	FALSE		Private	PTPrivate	P	1.51078e-08	1	P17-1
KRTAP5-5	Silent	FALSE		Private	PTPrivate	P	1.51078e-08	1	P17-1
TMEM247	Inframe	FALSE		Private	PTPrivate	P	1.51078e-08	1	P17-1
ARID1A	Nonsense	TRUE	TRUE	Trunk	Trunk	I__P	1	1	P21
EGFR	Missense	TRUE	TRUE	Trunk	Trunk	I__P	1	1	P21
GRIN2A	Missense	FALSE		Trunk	Trunk	I__P	1	0.995568	P21
PRKCI	Missense	FALSE		Trunk	Trunk	I__P	0.854633	0.979907	P21
TP53	Splice	TRUE	TRUE	Trunk	Trunk	I__P	1	1	P21
APC	Silent	TRUE	TRUE	Private	PTPrivate	P	1.0262e-13	1	P21
YAP1	Missense	FALSE		Private	PTPrivate	P	1.0262e-13	1	P21
CDK12	Silent	TRUE	TRUE	Private	PTPrivate	P	1.0262e-13	1	P21
NOTCH1	Silent	TRUE	TRUE	Private	PTPrivate	P	1.0262e-13	1	P21
EGFR	Missense	TRUE	TRUE	Trunk	Trunk	I__P	1	1	P22
RET	Missense	TRUE	TRUE	Private	PTPrivate	P	9.86252e-11	0.991355	P22
TERC	Amplification	FALSE		Private	PTPrivate	P	0.00339313	1	P22
EGFR	Missense	TRUE	TRUE	Trunk	Trunk	I__P	1	1	P23
GRIN2A	Missense	FALSE		Private	Private	I	1	9.42189e-06	P23
BRD4	Missense	FALSE		Private	PTPrivate	P	1.44898e-08	0.76441	P23
EXT2	Silent	FALSE		Private	PTPrivate	P	1.44898e-08	0.999992	P23
GNAS	Amplification	TRUE	TRUE	Private	PTPrivate	P	0.473939	1	P23
NOTCH1	Missense	TRUE	TRUE	Private	PTPrivate	P	1.44898e-08	0.85494	P23
TERT	Amplification	FALSE		Private	PTPrivate	P	0.000840334	1	P23
ZNF217	Amplification	FALSE		Private	PTPrivate	P	0.0319836	1	P23
APC	Splice	TRUE	TRUE	Trunk	Trunk	I__P	1	1	P24
EGFR	Inframe	TRUE	TRUE	Trunk	Trunk	I__P	1	1	P24
ALK	Silent	TRUE	TRUE	Private	Private	I	0.892346	0.000465573	P24
MCL1	Amplification	FALSE		Private	Private	I	1	0.00560385	P24
STAG2	Missense	TRUE	TRUE	Private	PTPrivate	P	1.23911e-11	1	P24
C11orf30	Missense	FALSE	NA	Trunk	Trunk	I__P	1	1	P27
ZNF703	Missense	FALSE	NA	Trunk	Trunk	I__P	0.999982	0.99992	P27
ETV4	Missense	FALSE	NA	Private	Private	I	0.999927	0	P27
POT1	Missense	FALSE	NA	Private	PTPrivate	P	0	0.954628	P27
EGFR	Missense	TRUE	TRUE	Trunk	Trunk	I__P	1	1	P28-1
EGFR	Missense	TRUE	TRUE	Trunk	Trunk	I__P	1	1	P28-1
MED12	Missense	TRUE	TRUE	Private	Private	I	0.73456	5.32007e-07	P28-1
PARP2	Splice	FALSE		Private	Private	I	0.977082	5.32007e-07	P28-1
TP53	Nonsense	TRUE	TRUE	Private	Private	I	1	5.32007e-07	P28-1
FANCL	Missense	FALSE		Private	Private	I	0.959831	5.32007e-07	P28-1
MED12	Frameshift	TRUE	TRUE	Private	Private	I	0.999265	5.32007e-07	P28-1
DDR2	Missense	FALSE		Private	PTPrivate	P	1.05257e-07	0.777264	P28-1
ERBB3	Missense	TRUE	TRUE	Private	PTPrivate	P	1.05257e-07	1	P28-1
MED12	Inframe	TRUE	TRUE	Private	PTPrivate	P	1.05257e-07	1	P28-1
MED12	Nonsense	TRUE	TRUE	Private	PTPrivate	P	1.05257e-07	1	P28-1
EGFR	Missense	TRUE	TRUE	Trunk	Trunk	I__P	1	1	P30
TP53	Inframe	TRUE	TRUE	Trunk	Trunk	I__P	1	1	P30
PTK2	Amplification	FALSE		Private	Private	I	1	0.00290375	P30
MTOR	Missense	TRUE	TRUE	Private	PTPrivate	P	3.90506e-08	1	P30
EGFR	Missense	TRUE	TRUE	Trunk	Trunk	I__P	1	1	P31
MDM2	Amplification	FALSE		Trunk	Trunk	I__P	1	1	P31
CDK4	Amplification	TRUE	TRUE	Private	PTPrivate	P	0.00393412	1	P31
GRIN2A	Silent	FALSE		Private	PTPrivate	P	0	0.979566	P31
IL7R	Amplification	TRUE	TRUE	Private	PTPrivate	P	6.60828e-06	1	P31
RICTOR	Amplification	FALSE		Private	PTPrivate	P	6.60828e-06	1	P31
TERT	Amplification	FALSE		Private	PTPrivate	P	6.60828e-06	1	P31
CDK12	Silent	TRUE	TRUE	Trunk	Trunk	I__P	1	1	P32-1
EGFR	Missense	TRUE	TRUE	Trunk	Trunk	I__P	1	1	P32-1
PTEN	Splice	TRUE	TRUE	Private	PTPrivate	P	2.25797e-11	0.511699	P32-1
RUNX1T1	Silent	FALSE		Private	PTPrivate	P	2.25797e-11	1	P32-1
SETD2	Splice	TRUE	TRUE	Private	PTPrivate	P	2.25797e-11	1	P32-1
SMARCB1	Missense	TRUE	TRUE	Private	PTPrivate	P	2.25797e-11	0.999938	P32-1
PKHD1	Missense	FALSE		Trunk	Trunk	I__P	1	1	P32-2
PTK2	Splice	FALSE		Trunk	Trunk	I__P	1	0.999993	P32-2
EGFR	Missense	TRUE	TRUE	Trunk	Trunk	I__P	1	1	P32-2
BRAF	Missense	TRUE	TRUE	Private	Private	I	1	6.06745e-08	P32-2
ARID2	Missense	TRUE	TRUE	Private	PTPrivate	P	1.34622e-10	0.999987	P32-2
CDKN2A	Nonsense	TRUE	TRUE	Private	PTPrivate	P	1.34622e-10	0.999718	P32-2
ERBB2	Missense	TRUE	TRUE	Private	PTPrivate	P	0.0417166	0.997862	P32-2
LRP1B	Missense	FALSE		Private	PTPrivate	P	1.34622e-10	1	P32-2
RAF1	Silent	TRUE	TRUE	Private	PTPrivate	P	1.34622e-10	1	P32-2
SETD2	Frameshift	TRUE	TRUE	Private	PTPrivate	P	1.34622e-10	0.638435	P32-2
SMAD4	Missense	TRUE	TRUE	Private	PTPrivate	P	1.34622e-10	1	P32-2
THADA	Nonsense	FALSE		Private	PTPrivate	P	1.34622e-10	0.92055	P32-2
MAP2K1	Inframe	TRUE	TRUE	Trunk	Trunk	I__P	1	1	P34
WRN	Intron	FALSE		Private	Private	I	0.771044	7.00521e-08	P34
CDKN2A	Nonsense	TRUE	TRUE	Private	PTPrivate	P	1.06207e-07	0.61386	P34
TSC1	Nonsense	TRUE	TRUE	Private	PTPrivate	P	1.06207e-07	0.996617	P34
EGFR	Missense	TRUE	TRUE	Trunk	Trunk	I__P	1	1	P36
RAF1	Nonsense	TRUE	TRUE	Trunk	Trunk	I__P	1	1	P36
GRIN2A	Missense	FALSE		Private	Private	I	0.723502	4.0507e-08	P36
JAK3	Silent	TRUE	TRUE	Private	Private	I	0.999579	4.0507e-08	P36
SETD2	Missense	TRUE	TRUE	Private	Private	I	0.908398	4.0507e-08	P36
TSC1	Missense	TRUE	TRUE	Private	Private	I	0.997919	4.0507e-08	P36
PIK3CA	Missense	TRUE	TRUE	Private	PTPrivate	P	0.0336976	0.659763	P36
EGFR	Missense	TRUE	TRUE	Trunk	Trunk	I__P	1	1	P40-1
ROS1	Missense	FALSE		Trunk	Trunk	I__P	1	1	P40-1
SRC	Splice	FALSE		Private	PTPrivate	P	1.81568e-07	0.728804	P40-1
EGFR	Inframe	TRUE	TRUE	Trunk	Trunk	I__P	1	1	P42
ZNF217	Amplification	FALSE		Trunk	Trunk	I__P	1	1	P42
MCL1	Amplification	FALSE		Trunk	Trunk	I__P	1	1	P42
TP53	Missense	TRUE	TRUE	Private	Private	I	1	0	P42
CTNNB1	Missense	TRUE	TRUE	Private	Private	I	0.533016	0.0187644	P42
IRF2	Frameshift	TRUE	FALSE	Private	Private	I	1	0	P42
PIK3CA	Missense	TRUE	TRUE	Private	Private	I	1	0	P42
CDKN2C	Frameshift	TRUE	TRUE	Private	PTPrivate	P	3.04642e-07	0.996051	P42
TP53	Loss	TRUE	TRUE	Private	PTPrivate	P	0.0167659	1	P42
MDM2	Amplification	FALSE		Trunk	Trunk	I__P	1	1	P43
CDK4	Amplification	TRUE	TRUE	Trunk	Trunk	I__P	1	1	P43
EGFR	Missense	TRUE	TRUE	Trunk	Trunk	I__P	1	1	P43
EPHA2	Nonsense	TRUE	FALSE	Trunk	Trunk	I__P	1	1	P43
BRCA1	Silent	TRUE	TRUE	Private	Private	I	0.999894	3.26008e-05	P43
CDK12	Missense	TRUE	TRUE	Private	Private	I	0.662794	3.26008e-05	P43
ERBB3	Amplification	TRUE	TRUE	Private	Private	I	1	0.00326936	P43
LRP1B	Missense	FALSE		Private	Private	I	1	3.26008e-05	P43
MCL1	Amplification	FALSE		Private	Private	I	1	0.00448063	P43
MYCN	Silent	TRUE	TRUE	Private	Private	I	1	3.26008e-05	P43
NKX2-1	Amplification	FALSE		Private	Private	I	1	0.00673375	P43
NSD1	Missense	TRUE	TRUE	Private	Private	I	0.894877	3.26008e-05	P43
ATRX	Silent	TRUE	TRUE	Private	PTPrivate	P	7.52705e-05	0.992669	P43
PIK3R1	Missense	TRUE	TRUE	Private	PTPrivate	P	7.52705e-05	1	P43
TSC2	Missense	TRUE	TRUE	Private	PTPrivate	P	7.52705e-05	1	P43
EPAS1	Silent	TRUE	TRUE	Trunk	Trunk	I__P	1	1	P44
IDH2	Frameshift	TRUE	TRUE	Trunk	Trunk	I__P	1	0.579167	P44
KRAS	Missense	TRUE	TRUE	Trunk	Trunk	I__P	1	1	P44
KRAS	Amplification	TRUE	TRUE	Trunk	Trunk	I__P	1	1	P44
MDM2	Amplification	FALSE		Trunk	Trunk	I__P	1	1	P44
PRKAR1A	Missense	TRUE	TRUE	Trunk	Trunk	I__P	1	1	P44
STK11	Missense	TRUE	TRUE	Trunk	Trunk	I__P	1	1	P44
CDK4	Amplification	TRUE	TRUE	Private	Private	I	1	0.0028588	P44
HGF	Missense	TRUE	FALSE	Private	PTPrivate	P	5.52683e-15	0.996599	P44
MYC	Amplification	TRUE	TRUE	Private	PTPrivate	P	0.000169571	1	P44
MCL1	Amplification	FALSE		Private	PTPrivate	P	0.000169571	1	P44
EGFR	Missense	TRUE	TRUE	Trunk	Trunk	I__P	1	1	P47
RARA	Missense	TRUE	TRUE	Private	Private	I	0.563695	2.06108e-06	P47
MSH6	Missense	TRUE	TRUE	Private	PTPrivate	P	1.00921e-05	1	P47
PLCB4	Missense	TRUE	FALSE	Private	PTPrivate	P	1.00921e-05	0.611797	P47
TP53	Missense	TRUE	TRUE	Trunk	Trunk	I__P	1	1	P48
EGFR	Missense	TRUE	TRUE	Trunk	Trunk	I__P	1	1	P48
LRP1B	Missense	FALSE		Trunk	Trunk	I__P	0.999969	1	P48
NKX2-1	Amplification	FALSE		Trunk	Trunk	I__P	1	1	P48
RECQL4	Nonsense	FALSE		Trunk	Trunk	I__P	1	1	P48
DENND1A	Missense	FALSE		Private	PTPrivate	P	1.19104e-09	0.997839	P48
EPHA2	Silent	TRUE	FALSE	Private	PTPrivate	P	1.19104e-09	1	P48
GATA6	Missense	FALSE		Private	PTPrivate	P	1.19104e-09	1	P48
KDR	Splice	FALSE		Private	PTPrivate	P	1.19104e-09	0.999885	P48
NKX2-1	Amplification	FALSE		Trunk	Trunk	I__P	1	1	P50
THADA	Silent	FALSE		Trunk	Trunk	I__P	1	1	P50
EGFR	Missense	TRUE	TRUE	Trunk	Trunk	I__P	1	1	P50
MCL1	Amplification	FALSE		Trunk	Trunk	I__P	1	1	P50
ARID1B	Missense	FALSE		Private	PTPrivate	P	1.73732e-13	0.714029	P50
ESR1	Missense	TRUE	TRUE	Private	PTPrivate	P	1.73732e-13	0.787942	P50
FAT1	Silent	TRUE	TRUE	Private	PTPrivate	P	1.73732e-13	0.999956	P50
GATA4	Inframe	FALSE		Private	PTPrivate	P	1.73732e-13	0.998613	P50
EGFR	Missense	TRUE	TRUE	Trunk	Trunk	I__P	1	1	P52
PTPN13	Frameshift	FALSE		Trunk	Trunk	I__P	1	1	P52
PMS2	Missense	TRUE	TRUE	Private	PTPrivate	P	0.408023	1	P52
EGFR	Missense	TRUE	TRUE	Trunk	Trunk	I__P	1	1	P04
EGFR	Missense	TRUE	TRUE	Trunk	Trunk	I__P	1	1	P04
FGFR3	Amplification	TRUE	TRUE	Private	Private	I	1	0.000142799	P04
PIK3CA	Missense	TRUE	TRUE	Private	Private	I	1	0	P04
TMEM247	Inframe	FALSE		Private	PTPrivate	P	4.41487e-16	1	P04
GAB2	Frameshift	FALSE		Trunk	Trunk	I__P	1	1	P09
TBP	Silent	FALSE		Private	Private	I	1	4.81559e-15	P09
TBP	Silent	FALSE		Private	Private	I	1	4.81559e-15	P09
MET	Largefragment	TRUE	TRUE	Private	Private	I	0.509483	4.81559e-15	P09
KRAS	Missense	TRUE	TRUE	Trunk	Trunk	I__P	1	1	P10
MAP2K1	Silent	TRUE	TRUE	Trunk	Trunk	I__P	1	1	P10
NTRK1	Silent	FALSE		Trunk	Trunk	I__P	1	1	P10
OCA2	Missense	FALSE		Trunk	Trunk	I__P	1	1	P10
POM121L12	Frameshift	FALSE		Trunk	Trunk	I__P	1	1	P10
PTCH1	Inframe	TRUE	TRUE	Trunk	Trunk	I__P	1	1	P10
RET	Missense	TRUE	TRUE	Trunk	Trunk	I__P	1	1	P10
XRCC1	Missense	FALSE		Trunk	Trunk	I__P	1	1	P10
MAP2K1	Missense	TRUE	TRUE	Private	Private	I	1	0.00191251	P10
FMN2	Inframe	FALSE		Private	PTPrivate	P	4.1564e-15	0.703824	P10
AXL	Amplification	FALSE		Trunk	Trunk	I__P	1	1	P18
BRD4	Amplification	FALSE		Trunk	Trunk	I__P	1	1	P18
C1QA	Amplification	FALSE		Trunk	Trunk	I__P	1	1	P18
EPHA2	Amplification	TRUE	FALSE	Trunk	Trunk	I__P	1	1	P18
GNA11	Amplification	TRUE	TRUE	Trunk	Trunk	I__P	1	1	P18
GNAS	Amplification	TRUE	TRUE	Trunk	Trunk	I__P	1	1	P18
HDAC1	Amplification	FALSE		Trunk	Trunk	I__P	1	1	P18
KEAP1	Missense	TRUE	TRUE	Trunk	Trunk	I__P	1	0.999999	P18
MAP2K2	Amplification	FALSE		Trunk	Trunk	I__P	1	1	P18
MAPK3	Amplification	FALSE		Trunk	Trunk	I__P	1	1	P18
NOTCH1	Silent	TRUE	TRUE	Trunk	Trunk	I__P	1	0.898521	P18
PIK3R2	Amplification	TRUE	FALSE	Trunk	Trunk	I__P	1	1	P18
RARA	Amplification	TRUE	TRUE	Trunk	Trunk	I__P	1	1	P18
RET	Missense	TRUE	TRUE	Trunk	Trunk	I__P	1	0.999998	P18
STK11	Missense	TRUE	TRUE	Trunk	Trunk	I__P	1	0.999851	P18
STK11	Amplification	TRUE	TRUE	Trunk	Trunk	I__P	1	1	P18
TSC2	Amplification	TRUE	TRUE	Trunk	Trunk	I__P	1	1	P18
MYC	Amplification	TRUE	TRUE	Private	Private	I	1	5.61067e-11	P18
BRD3	Amplification	FALSE		Private	Private	I	1	5.08164e-10	P18
NOTCH1	Amplification	TRUE	TRUE	Private	Private	I	1	5.08164e-10	P18
NOTCH3	Amplification	FALSE		Private	PTPrivate	P	8.57626e-08	1	P18
EGFR	Missense	TRUE	TRUE	Trunk	Trunk	I__P	1	1	P19
EGFR	Missense	TRUE	TRUE	Trunk	Trunk	I__P	1	1	P19
PKD1	Missense	FALSE		Trunk	Trunk	I__P	1	1	P19
SETD2	Nonsense	TRUE	TRUE	Trunk	Trunk	I__P	0.999981	1	P19
BAP1	Splice	TRUE	TRUE	Private	Private	I	1	1.23677e-14	P19
SETD2	Nonsense	TRUE	TRUE	Private	Private	I	1	1.23677e-14	P19
PRSS1	Missense	FALSE		Private	Private	I	1	1.23677e-14	P19
DICER1	Missense	TRUE	TRUE	Trunk	Trunk	I__P	0.853622	1	P20
EGFR	Inframe	TRUE	TRUE	Trunk	Trunk	I__P	1	1	P20
TP53	Missense	TRUE	TRUE	Trunk	Trunk	I__P	1	1	P20
STAG2	Nonsense	TRUE	TRUE	Private	Private	I	0.658682	6.62664e-15	P20
STAG2	Missense	TRUE	TRUE	Private	Private	I	0.91208	6.62664e-15	P20
MAP2K4	Nonsense	TRUE	TRUE	Private	Private	I	0.63875	6.62664e-15	P20
GRIN2A	Missense	FALSE		Private	PTPrivate	P	1.2621e-11	1	P20
ARID2	Missense	TRUE	TRUE	Trunk	Trunk	I__P	1	1	P25
ATM	Missense	TRUE	TRUE	Trunk	Trunk	I__P	1	1	P25
BUB1B	Missense	FALSE		Trunk	Trunk	I__P	1	1	P25
EPHA3	Silent	TRUE	TRUE	Trunk	Trunk	I__P	1	1	P25
ERBB2	Silent	TRUE	TRUE	Trunk	Trunk	I__P	1	1	P25
ERBB2	Missense	TRUE	TRUE	Trunk	Trunk	I__P	1	1	P25
KEAP1	Missense	TRUE	TRUE	Trunk	Trunk	I__P	1	1	P25
PKHD1	Silent	FALSE		Trunk	Trunk	I__P	1	1	P25
STK11	Largefragment	TRUE	TRUE	Trunk	Trunk	I__P	1	1	P25
BTK	Missense	FALSE		Private	Private	I	0.999455	9.22358e-07	P25
DDR2	Missense	FALSE		Private	Private	I	1	9.22358e-07	P25
SETBP1	Missense	TRUE	TRUE	Private	Private	I	1	9.22358e-07	P25
EPHA2	Missense	TRUE	FALSE	Private	Private	I	0.987254	9.22358e-07	P25
BRCA1	Silent	TRUE	TRUE	Private	PTPrivate	P	5.59094e-11	0.963447	P25
CBLB	Missense	FALSE		Trunk	Trunk	I__P	1	1	P26-1
EGFR	Missense	TRUE	TRUE	Trunk	Trunk	I__P	1	1	P26-1
GNAS	Amplification	TRUE	TRUE	Trunk	Trunk	I__P	1	1	P26-1
TP53	Missense	TRUE	TRUE	Trunk	Trunk	I__P	1	1	P26-1
ZNF217	Amplification	FALSE		Trunk	Trunk	I__P	1	1	P26-1
FLT4	Intron	FALSE		Private	Private	I	1	0	P26-1
EGFR	Missense	TRUE	TRUE	Trunk	Trunk	I__P	1	1	P29
TP53	Missense	TRUE	TRUE	Trunk	Trunk	I__P	1	1	P29
TNFAIP3	Splice	TRUE	TRUE	Private	Private	I	1	0	P29
KRAS	Missense	TRUE	TRUE	Trunk	Trunk	I__P	1	1	P35
NKX2-1	Frameshift	FALSE		Trunk	Trunk	I__P	1	0.999659	P35
RPTOR	Missense	FALSE		Private	Private	I	0.574378	2.34475e-05	P35
EGFR	Missense	TRUE	TRUE	Trunk	Trunk	I__P	1	1	P37-1
EPHA3	Missense	TRUE	TRUE	Private	Private	I	0.863694	0.00473645	P37-1
ARID1B	Missense	FALSE		Trunk	Trunk	I__P	1	1	P39-1
EGFR	Inframe	TRUE	TRUE	Trunk	Trunk	I__P	1	1	P39-1
MYC	Amplification	TRUE	TRUE	Trunk	Trunk	I__P	1	1	P39-1
PTK2	Amplification	FALSE		Trunk	Trunk	I__P	1	1	P39-1
TAP2	Missense	FALSE		Trunk	Trunk	I__P	1	1	P39-1
NBN	Missense	FALSE		Private	Private	I	0.611155	1.38963e-05	P39-1
EGFR	Inframe	TRUE	TRUE	Trunk	Trunk	I__P	1	1	P39-2
CASP8	Intron	TRUE	TRUE	Private	Private	I	1	1.60791e-11	P39-2
PTPN13	Missense	FALSE		Private	Private	I	1	1.60791e-11	P39-2
TERT	Amplification	FALSE		Private	Private	I	1	0.000641426	P39-2
ATM	Missense	TRUE	TRUE	Trunk	Trunk	I__P	1	1	P40-2
CDK4	Amplification	TRUE	TRUE	Trunk	Trunk	I__P	1	1	P40-2
EGFR	Missense	TRUE	TRUE	Trunk	Trunk	I__P	1	1	P40-2
MDM2	Amplification	FALSE		Trunk	Trunk	I__P	1	1	P40-2
TERT	Amplification	FALSE		Private	Private	I	1	0.0027015	P40-2
C11orf30	Missense	FALSE		Trunk	Trunk	I__P	1	1	P41
EGFR	Missense	TRUE	TRUE	Trunk	Trunk	I__P	1	1	P41
EGFR	Missense	TRUE	TRUE	Trunk	Trunk	I__P	1	1	P41
PREX2	Missense	FALSE		Private	Private	I	0.757324	1.36174e-10	P41
FGFR3	Silent	TRUE	TRUE	Private	PTPrivate	P	5.93549e-06	0.94694	P41
EGFR	Missense	TRUE	TRUE	Trunk	Trunk	I__P	1	1	P45
CDK4	Amplification	TRUE	TRUE	Private	Private	I	1	1.14305e-09	P45
CHEK2	Silent	TRUE	TRUE	Private	Private	I	0.989735	9.28597e-15	P45
LRP1B	Silent	FALSE		Private	Private	I	0.812526	9.28597e-15	P45
MDM2	Amplification	FALSE		Private	Private	I	1	1.14305e-09	P45
PAK3	Nonsense	FALSE		Private	Private	I	1	9.28597e-15	P45
EGFR	Inframe	TRUE	TRUE	Trunk	Trunk	I__P	1	1	P46
MCL1	Amplification	FALSE		Trunk	Trunk	I__P	1	1	P46
NKX2-1	Amplification	FALSE		Trunk	Trunk	I__P	1	1	P46
ZNF217	Amplification	FALSE		Private	Private	I	1	0.00376793	P46
MYC	Amplification	TRUE	TRUE	Private	Private	I	1	0.000614442	P46
TTF1	Silent	FALSE		Private	PTPrivate	P	1.09417e-06	0.839272	P46
EZH2	Silent	TRUE	TRUE	Private	PTPrivate	P	1.09417e-06	0.511337	P46
ABCB1	Silent	FALSE		Trunk	Trunk	I__P	1	1	P51
EGFR	Missense	TRUE	TRUE	Trunk	Trunk	I__P	1	1	P51
GRM3	Missense	FALSE		Trunk	Trunk	I__P	1	1	P51
MDM2	Amplification	FALSE		Trunk	Trunk	I__P	1	1	P51
ABCB1	Amplification	FALSE		Private	Private	I	1	0.000111457	P51
CDK4	Amplification	TRUE	TRUE	Private	Private	I	1	0.00498047	P51
NKX2-1	Amplification	FALSE		Private	Private	I	1	0.00219844	P51
KMT2B	Missense	TRUE	FALSE	Private	Private	I	0.804409	1.14495e-06	P51
MCL1	Amplification	FALSE		Private	Private	I	1	0.00340352	P51
ARID1A	Frameshift	TRUE	TRUE	Trunk	Trunk	I__P	1	1	P53
EGFR	Missense	TRUE	TRUE	Trunk	Trunk	I__P	1	1	P53
NKX2-1	Amplification	FALSE		Trunk	Trunk	I__P	1	1	P53
TP53	Missense	TRUE	TRUE	Trunk	Trunk	I__P	1	1	P53
ZNF217	Missense	FALSE		Private	Private	I	0.999999	1.10707e-08	P53
GRM8	Missense	FALSE		Private	Private	I	0.999938	1.10707e-08	P53
RB1	Missense	TRUE	TRUE	Private	Private	I	0.959445	1.10707e-08	P53
EGFR	Inframe	TRUE	TRUE	Trunk	Trunk	I__P	1	1	P38
EGFR	Missense	TRUE	TRUE	Trunk	Trunk	I__P	1	1	P49
MCL1	Amplification	FALSE		Trunk	Trunk	I__P	1	1	P49
MYC	Amplification	TRUE	TRUE	Trunk	Trunk	I__P	1	1	P49
NKX2-1	Amplification	FALSE		Trunk	Trunk	I__P	1	1	P49
TP53	Frameshift	TRUE	TRUE	Trunk	Trunk	I__P	1	1	P49
