# Supplementary material for: Tumor evolutionary trajectories during the acquisition of invasiveness in early stage lung adenocarcinoma
Source: Nat Commun. 2020 Nov 27;11:6083. doi: 10.1038/s41467-020-19855-x (PMC7695730; doi:10.1038/s41467-020-19855-x)
Supplement: Supplementary file 7 — Supplementary Data 6 [file 41467_2020_19855_MOESM7_ESM.xlsx]

## Sheet: Sheet1
Supplementary Data 5: Copy number related critical events identified in tissue samples.
Gene	Copynumber ratio	Pid	Tissue_type	CNt	A	B	Alterations
MAP2K2	2.249	P01-1	Tissue	6	3	3	FocalAmplification
GNA11	2.295	P01-1	Tissue	6	3	3	FocalAmplification
TSC2	2.82045	P01-1	Tissue	7	4	3	Amplification
BRCA2	0.47	P02	Tissue	0	0	0	Loss
RB1	0.472609	P02	Tissue	0	0	0	Loss
NOTCH3	2.06143	P02	Tissue	6	3	3	Amplification
PIK3R2	2.064	P02	Tissue	6	3	3	Amplification
BRD3	2.102	P02	Tissue	8	4	4	FocalAmplification
STK11	2.165	P02	Tissue	6	3	3	Amplification
FGFR3	2.224	P02	Tissue	6	3	3	Amplification
EPHA2	2.32857	P02	Tissue	6	3	3	FocalAmplification
MAP2K2	2.419	P02	Tissue	6	3	3	Amplification
TSC2	2.48045	P02	Tissue	7	4	3	Amplification
GNA11	2.52667	P02	Tissue	6	3	3	Amplification
NOTCH1	2.64571	P02	Tissue	8	4	4	FocalAmplification
FGFR3	2.746	P04	Tissue-I	6	3	3	Amplification
GNAS	2.43111	P05	Tissue-P	6	3	3	Amplification
TSC2	2.14545	P08	Tissue-I	6	3	3	Amplification
RARA	2.02556	P14	Tissue-P	6	3	3	FocalAmplification
MAP2K2	2.139	P14	Tissue-I	6	3	3	Amplification
GNA11	2.41667	P14	Tissue-P	7	4	3	FocalAmplification
MAP2K2	2.624	P14	Tissue-P	7	4	3	FocalAmplification
STK11	2.04167	P15-1	Tissue-I	7	4	3	Amplification
TSC2	2.14864	P15-1	Tissue-I	6	3	3	Amplification
FGFR3	2.166	P15-1	Tissue-I	6	3	3	Amplification
BRD4	2.1725	P15-1	Tissue-I	7	4	3	Amplification
EPHA2	2.21286	P15-1	Tissue-I	8	4	4	FocalAmplification
GNA11	2.29333	P15-1	Tissue-I	7	4	3	Amplification
NOTCH1	2.43571	P15-1	Tissue-I	8	4	4	FocalAmplification
MAPK3	2.6175	P15-1	Tissue-I	6	3	3	Amplification
MAP2K2	2.618	P15-1	Tissue-I	7	4	3	Amplification
TSC2	2.01773	P17-2	Tissue-P	6	3	3	Amplification
PIK3R2	2.026	P17-2	Tissue-P	6	3	3	Amplification
STK11	2.09333	P17-2	Tissue-P	6	3	3	Amplification
MAPK3	2.2575	P17-2	Tissue-P	6	3	3	Amplification
GNA11	2.27	P17-2	Tissue-P	6	3	3	Amplification
MAP2K2	2.354	P17-2	Tissue-P	6	3	3	Amplification
NOTCH1	2.45143	P17-2	Tissue-P	6	3	3	FocalAmplification
PIK3R2	2.042	P17-3	Tissue-I	6	3	3	Amplification
GNA11	2.00667	P17-6	Tissue-I	6	3	3	Amplification
MAP2K2	2.076	P17-6	Tissue-I	6	3	3	Amplification
AXL	2.00615	P18	Tissue-I	7	4	3	Amplification
NOTCH3	2.01143	P18	Tissue-P	7	4	3	Amplification
BRD4	2.03333	P18	Tissue-I	7	4	3	Amplification
GNAS	2.03333	P18	Tissue-P	6	5	1	Amplification
GNAS	2.08667	P18	Tissue-I	6	5	1	Amplification
MYC	2.1375	P18	Tissue-I	6	5	1	Amplification
BRD3	2.138	P18	Tissue-I	10	5	5	FocalAmplification
PIK3R2	2.138	P18	Tissue-I	7	4	3	Amplification
PIK3R2	2.152	P18	Tissue-P	7	4	3	Amplification
AXL	2.15923	P18	Tissue-P	7	4	3	Amplification
BRD4	2.25583	P18	Tissue-P	7	4	3	Amplification
HDAC1	2.26571	P18	Tissue-P	9	6	3	FocalAmplification
RARA	2.31	P18	Tissue-I	6	3	3	FocalAmplification
GNA11	2.32333	P18	Tissue-I	7	4	3	Amplification
BRD3	2.328	P18	Tissue-P	7	4	3	Amplification
C1QA	2.345	P18	Tissue-I	10	5	5	FocalAmplification
HDAC1	2.34857	P18	Tissue-I	10	5	5	FocalAmplification
STK11	2.35	P18	Tissue-I	7	4	3	Amplification
MAPK3	2.355	P18	Tissue-I	7	4	3	Amplification
RARA	2.40556	P18	Tissue-P	6	3	3	FocalAmplification
C1QA	2.545	P18	Tissue-P	9	6	3	FocalAmplification
TSC2	2.56409	P18	Tissue-I	7	4	3	Amplification
STK11	2.59167	P18	Tissue-P	7	4	3	Amplification
MAPK3	2.62	P18	Tissue-P	8	4	4	Amplification
GNA11	2.82	P18	Tissue-P	7	4	3	Amplification
TSC2	2.82727	P18	Tissue-P	8	4	4	Amplification
MAP2K2	2.864	P18	Tissue-I	7	4	3	Amplification
MAP2K2	2.975	P18	Tissue-P	7	4	3	Amplification
EPHA2	3.04143	P18	Tissue-I	10	5	5	FocalAmplification
NOTCH1	3.04143	P18	Tissue-I	10	5	5	FocalAmplification
EPHA2	3.31143	P18	Tissue-P	9	6	3	FocalAmplification
NOTCH1	3.41429	P18	Tissue-P	7	4	3	Amplification
TERC	4.29	P22	Tissue-P	8	7	1	Amplification
ZNF217	2.11	P23	Tissue-P	14	11	3	Amplification
TERT	2.41	P23	Tissue-P	19	19	0	Amplification
GNAS	4.44	P23	Tissue-P	14	11	3	Amplification
MCL1	2.26	P24	Tissue-I	6	5	1	Amplification
GNAS	2.24	P26-1	Tissue-I	13	7	6	Amplification
GNAS	2.41	P26-1	Tissue-P	12	6	6	Amplification
ZNF217	2.56	P26-1	Tissue-P	12	6	6	Amplification
ZNF217	2.63	P26-1	Tissue-I	13	7	6	Amplification
PTK2	2.48	P30	Tissue-I	10	8	2	Amplification
TERT	2.09	P31	Tissue-P	20	12	8	Amplification
CDK4	2.27	P31	Tissue-P	16	8	8	Amplification
IL7R	2.64	P31	Tissue-P	20	12	8	Amplification
RICTOR	2.84	P31	Tissue-P	20	12	8	Amplification
MDM2	3.89	P31	Tissue-I	7	4	3	Amplification
MDM2	5.85	P31	Tissue-P	16	8	8	Amplification
MYC	2.77	P39-1	Tissue-I	20	20	0	Amplification
MYC	3.38	P39-1	Tissue-P	20	19	1	Amplification
PTK2	3.43	P39-1	Tissue-P	20	19	1	Amplification
PTK2	3.49	P39-1	Tissue-I	20	20	0	Amplification
TERT	2.3	P39-2	Tissue-I	9	9	0	Amplification
TERT	2.99	P40-2	Tissue-I	11	7	4	Amplification
CDK4	3.59	P40-2	Tissue-P	10	5	5	Amplification
CDK4	3.72	P40-2	Tissue-I	16	10	6	Amplification
MDM2	3.96	P40-2	Tissue-P	10	5	5	Amplification
MDM2	4.5	P40-2	Tissue-I	16	10	6	Amplification
TP53	0.54	P42	Tissue-P	0	0	0	Loss
MCL1	2.18	P42	Tissue-P	7	6	1	Amplification
ZNF217	2.29	P42	Tissue-P	11	8	3	Amplification
ZNF217	2.36	P42	Tissue-I	11	8	3	Amplification
MCL1	2.59	P42	Tissue-I	7	5	2	Amplification
ERBB3	2.24	P43	Tissue-I	20	20	0	Amplification
MCL1	2.36	P43	Tissue-I	6	3	3	Amplification
NKX2-1	3.26	P43	Tissue-I	7	5	2	Amplification
CDK4	3.83	P43	Tissue-P	13	13	0	Amplification
CDK4	6.67	P43	Tissue-I	20	20	0	Amplification
MDM2	7.21	P43	Tissue-P	13	13	0	Amplification
MDM2	8.29	P43	Tissue-I	20	20	0	Amplification
MDM2	2.07	P44	Tissue-I	17	9	8	Amplification
MDM2	2.15	P44	Tissue-P	9	5	4	Amplification
MCL1	2.19	P44	Tissue-P	7	5	2	Amplification
MYC	2.46	P44	Tissue-I	9	6	3	Amplification
MYC	2.48	P44	Tissue-P	9	5	4	FocalAmplification
KRAS	2.94	P44	Tissue-P	6	3	3	FocalAmplification
KRAS	3.05	P44	Tissue-I	7	4	3	FocalAmplification
CDK4	3.54	P44	Tissue-I	17	9	8	Amplification
CDK4	3.17	P45	Tissue-I	16	13	3	Amplification
MDM2	5.37	P45	Tissue-I	16	13	3	Amplification
MYC	2.17	P46	Tissue-I	6	3	3	Amplification
ZNF217	2.45	P46	Tissue-I	17	12	5	Amplification
NKX2-1	2.51	P46	Tissue-P	8	4	4	Amplification
MCL1	3.27	P46	Tissue-P	9	6	3	Amplification
NKX2-1	4.55	P46	Tissue-I	12	8	4	Amplification
MCL1	4.73	P46	Tissue-I	13	7	6	Amplification
NKX2-1	2.89	P48	Tissue-I	10	5	5	Amplification
NKX2-1	2.95	P48	Tissue-P	12	7	5	Amplification
MCL1	2.17	P49	Tissue-I	6	4	2	FocalAmplification
MCL1	2.31	P49	Tissue-P	8	5	3	FocalAmplification
NKX2-1	2.6	P49	Tissue-I	6	3	3	Amplification
NKX2-1	2.8	P49	Tissue-P	8	4	4	Amplification
MYC	3.78	P49	Tissue-I	7	5	2	Amplification
MYC	3.96	P49	Tissue-P	10	7	3	Amplification
MCL1	2.02	P50	Tissue-P	9	5	4	Amplification
MCL1	2.12	P50	Tissue-I	8	4	4	Amplification
NKX2-1	2.98	P50	Tissue-P	10	5	5	Amplification
NKX2-1	3	P50	Tissue-I	8	4	4	Amplification
CDK4	2.17	P51	Tissue-I	13	12	1	Amplification
MCL1	2.26	P51	Tissue-I	7	4	3	Amplification
ABCB1	2.51	P51	Tissue-I	7	7	0	Amplification
MDM2	3.43	P51	Tissue-P	9	8	1	Amplification
NKX2-1	3.71	P51	Tissue-I	7	5	2	Amplification
MDM2	3.91	P51	Tissue-I	13	12	1	Amplification
NKX2-1	2.36	P53	Tissue-I	8	4	4	Amplification
NKX2-1	2.81	P53	Tissue-P	8	4	4	Amplification
