# Supplementary material for: Tumor evolutionary trajectories during the acquisition of invasiveness in early stage lung adenocarcinoma
Source: Nat Commun. 2020 Nov 27;11:6083. doi: 10.1038/s41467-020-19855-x (PMC7695730; doi:10.1038/s41467-020-19855-x)
Supplement: Supplementary file 8 — Supplementary Data 6 [file 41467_2020_19855_MOESM8_ESM.xlsx]

## Sheet: Sheet1
Supplementary Data 6: Homozygotic mutation and loss of heterozygosity plus mutation of tumor suppressor genes in this cohort.
Gene	Mutation	Pid	Tissue_type	CNt	A	B	Locus status
CDKN2A	Largefragment	P05	Tissue-I	1	1	0	Mut + LOH
TP53	Splice	P21	Tissue-P	2	2	0	Mut + LOH
APC	Splice	P24	Tissue-I	3	2	1	Hom
APC	Splice	P24	Tissue-P	2	1	1	Hom
TP53	Missense	P26-1	Tissue-I	1	1	0	Mut + LOH
TP53	Missense	P26-1	Tissue-P	2	2	0	Mut + LOH
TP53	Missense	P26-2	Tissue-L	1	1	0	Mut + LOH
TP53	Nonsense	P28-1	Tissue-I	0	0	0	Mut + LOH
TP53	Missense	P29	Tissue-I	3	3	0	Mut + LOH
TP53	Missense	P29	Tissue-P	3	3	0	Mut + LOH
CDKN2A	Nonsense	P32-2	Tissue-P	3	3	0	Mut + LOH
TP53	Missense	P42	Tissue-I	2	2	0	Mut + LOH
TP53	Frameshift	P49	Tissue-P	3	3	0	Mut + LOH
TP53	Frameshift	P49	Tissue-I	2	2	0	Mut + LOH
TP53	Missense	P53	Tissue-I	3	3	0	Mut + LOH
TP53	Missense	P53	Tissue-P	2	2	0	Mut + LOH
