# Supplementary material for: Tumor evolutionary trajectories during the acquisition of invasiveness in early stage lung adenocarcinoma
Source: Nat Commun. 2020 Nov 27;11:6083. doi: 10.1038/s41467-020-19855-x (PMC7695730; doi:10.1038/s41467-020-19855-x)
Supplement: Supplementary file 9 — Supplementary Data 7 [file 41467_2020_19855_MOESM9_ESM.xlsx]

## Sheet: Sheet1
Supplementary Data 7. Clinicopathologic characteristics of included cases of BLCS cohort.
Age, years	n
< 65	276
≥ 65	220
Sex
Male	124
Female	372
Race
Caucasian	443
Other	53
Histology
Adenocarcinoma	496
T stage
T1	496
N stage
N0	496
M stage
M0	496
Mutations
EGFR+	105
KRAS+	166
STK11+	9
EGFR+ & KRAS+	3
EGFR+ & STK11+	2
KRAS+ & STK11+	9
EGFR- & KRAS- & STK11-	66
No mutation data	136
