# Supplementary material for: Tumor evolutionary trajectories during the acquisition of invasiveness in early stage lung adenocarcinoma
Source: Nat Commun. 2020 Nov 27;11:6083. doi: 10.1038/s41467-020-19855-x (PMC7695730; doi:10.1038/s41467-020-19855-x)
Supplement: Supplementary file 10 — Supplementary Data 8 [file 41467_2020_19855_MOESM10_ESM.xlsx]

## Sheet: Sheet1
Supplementary Data 8: Comparison of EGFR mutations between cfDNA samples and corresponding Cases.
Patient id	EGFR mutation in MPN	cfDNA samples
		Prior-operation	Somatic mutation	Post-operation	Somatic mutation
P01	-	Yes	+	Yes	+
P02	-	Yes	-	Yes	+
P03	-	Yes	+	Yes	-
P04	+	Yes	-	Yes	-
P05	-	Yes	+	No	/
P06	-	Yes	+	Yes	-
P07	+	Yes	+	Yes	-
P08	+	Yes	+	Yes	-
P09	-	Yes	-	Yes	-
P10	-	Yes	-	Yes	+
P11	-	Yes	+	Yes	+
P12	-	Yes	+	Yes	-
P13	-	Yes	+	Yes	+
P14	-	Yes	-	Yes	+
P15	-	Yes	-	Yes	-
P16	+	Yes	+	Yes	-
P17	-	Yes	-	Yes	-
P18	-	Yes	-	Yes	+
P19	+	Yes	+	Yes	+
P20	+	Yes	-	Yes	+
P21	+	Yes	-	Yes	-
P22	+	Yes	-	Yes	-
P23	+	Yes	+	Yes	+
P24	+	Yes	-	Yes	-
P25	-	Yes	-	Yes	-
P26	+	Yes	-	Yes	-
P27	-	Yes	-	No	/
P28	+	Yes	-	Yes	+
P29	+	Yes	-	Yes	-
P30	+	Yes	-	Yes	-
P31	+	Yes	-	Yes	-
P32	+	Yes	-	Yes	-
P33	-	Yes	-	Yes	-
P34	-	Yes	-	Yes	-
P35	-	Yes	-	Yes	-
P36	+	Yes	-	Yes	-
P37	+	Yes	-	Yes	-
P38	+	Yes	-	Yes	-
P39	+	Yes	-	Yes	-
P40	+	Yes	-	Yes	-
P41	+	No	/	No	/
P42	+	No	/	No	/
P43	+	No	/	No	/
P44	-	No	/	No	/
P45	+	No	/	No	/
P46	+	No	/	No	/
P47	+	No	/	No	/
P48	+	No	/	No	/
P49	+	No	/	No	/
P50	+	No	/	No	/
P51	+	No	/	No	/
P52	+	No	/	No	/
P53	+	No	/	No	/
